# Supplementary material for: Microbiota-derived acetate is associated with functionally optimal virus-specific CD8+ T cell responses to influenza virus infection via GPR43-dependent metabolic reprogramming
Source: Gut Microbes. 2024 Oct 10;16(1):2401649. doi: 10.1080/19490976.2024.2401649 (PMC11469431; doi:10.1080/19490976.2024.2401649)
Supplement: Supplemental Material [file KGMI_A_2401649_SM8967.zip]

Archive with 20 entries (19 files):
- Supplementary_files__41_ (1)/KGMI_A_2401649/
- Supplementary_files__41_ (1)/KGMI_A_2401649/Extended data figure 1.TIF
- Supplementary_files__41_ (1)/KGMI_A_2401649/Extended data figure 2-1.TIF
- Supplementary_files__41_ (1)/KGMI_A_2401649/Extended data figure 2-2.TIF
- Supplementary_files__41_ (1)/KGMI_A_2401649/Extended data figure 3-1.TIF
- Supplementary_files__41_ (1)/KGMI_A_2401649/Extended data figure 3-2.TIF
- Supplementary_files__41_ (1)/KGMI_A_2401649/Extended data figure 3-3.TIF
- Supplementary_files__41_ (1)/KGMI_A_2401649/Extended data figure 3-4.TIF
- Supplementary_files__41_ (1)/KGMI_A_2401649/Extended data figure 3-5.TIF
- Supplementary_files__41_ (1)/KGMI_A_2401649/Extended data figure 4-1.TIF
- Supplementary_files__41_ (1)/KGMI_A_2401649/Extended data figure 4-2.TIF
- Supplementary_files__41_ (1)/KGMI_A_2401649/Extended data figure 4-3.TIF
- Supplementary_files__41_ (1)/KGMI_A_2401649/Extended data figure 4-4.TIF
- Supplementary_files__41_ (1)/KGMI_A_2401649/Extended data figure 4-5.TIF
- Supplementary_files__41_ (1)/KGMI_A_2401649/Extended data figure 5-1.TIF
- Supplementary_files__41_ (1)/KGMI_A_2401649/Extended data figure 5-2.TIF
- Supplementary_files__41_ (1)/KGMI_A_2401649/Extended data figure 6-1.TIF
- Supplementary_files__41_ (1)/KGMI_A_2401649/Extended data figure 6-2.TIF
- Supplementary_files__41_ (1)/KGMI_A_2401649/Supplementary figure.docx
- Supplementary_files__41_ (1)/KGMI_A_2401649/Table of Key Resources.docx
